# Supplementary material for: Wood Anatomical and Demographic Similarities Between Self-Standing Liana and Tree Seedlings in Tropical Dry Forests of Colombia
Source: Plants (Basel). 2024 Oct 29;13(21):3023. doi: 10.3390/plants13213023 (PMC11548046; doi:10.3390/plants13213023)
Supplement: Supplementary file 1 [file plants-13-03023-s001.zip]

Archive with 1 entries (1 files):
- plants-3130135-supplementary.pdf
